# Supplementary material for: Factors associated with IgG levels in adults with IgG subclass deficiency
Source: BMC Immunol. 2021 Aug 9;22:53. doi: 10.1186/s12865-021-00447-3 (PMC8353875; doi:10.1186/s12865-021-00447-3)
Supplement: Supplementary file 1 — Additional file 1. Observations in 207 Adults with IgGSD. [file 12865_2021_447_MOESM1_ESM.xls]

## Sheet: 162 adults with IgGSD
ID#	HCQ=1	Male=1	Age,y		IgG	IgG1	IgG2	IgG3	IgG4	IgA	IgM		Low G	Low 1	Low 2	Low 3	Low 4			Low 1 ONLY	Low G and G1 ONLY	Low 1 & 3 ONLY	Low G, 1, 3	Low 3 ONLY															URI=1	LRI=1	AC=1	Atopy=1	AT=1	SS=1	SLE=1	RA=1	APLS=1
1	0	0	36		777	397	248	56	11	102	154		0	1	0	0	0			1	0	0	0	0															0	1	1	0	1	1	0	0	0
2	0	0	45		1045	340	569	66	20	334	53		0	1	0	0	0			1	0	0	0	0															1	1	1	0	0	0	0	0	0
3	0	0	44		728	400	172	53	2	261	110		0	1	0	0	0			1	0	0	0	0															1	0	0	0	0	0	0	0	0
4	1	0	55		532	338	134	47	3	246	84		1	1	0	0	0			0	1	0	0	0															1	1	1	0	0	0	1	1	0
5	0	0	50		856	409	355	55	19	349	139		0	1	0	0	0			1	0	0	0	0															1	1	1	0	0	0	0	0	0
6	0	0	58		586	412	228	51	51	97	100		1	1	0	0	0			0	1	0	0	0															1	1	0	0	0	0	0	0	0
7	0	0	34		879	357	447	77	8	154	263		0	1	0	0	0			1	0	0	0	0															1	0	0	1	0	0	0	0	0
8	0	1	60		741	393	320	66	44	118	71		0	1	0	0	0			1	0	0	0	0															1	1	0	0	0	0	0	0	0
9	0	1	67		884	410	328	66	12	212	73		0	1	0	0	0			1	0	0	0	0															1	1	0	0	0	0	0	0	0
10	1	0	22		958	325	533	65	29	152	116		0	1	0	0	0			1	0	0	0	0															1	1	1	0	0	1	0	0	0
11	0	1	41		847	412	264	90	29	215	107		0	1	0	0	0			1	0	0	0	0															1	1	0	1	0	0	0	0	0
12	0	0	33		861	327	471	64	33	211	58		0	1	0	0	0			1	0	0	0	0															1	0	1	0	0	1	0	0	0
13	0	0	70		600	322	282	44	86	154	126		1	1	0	0	0			0	1	0	0	0															1	1	0	0	0	0	0	0	0
14	0	0	63		540	305	182	41	18	155	98		1	1	0	0	0			0	1	0	0	0															1	1	0	0	0	0	0	0	0
15	0	0	77		856	396	245	59	49	214	78		0	1	0	0	0			1	0	0	0	0															1	1	1	0	1	0	0	0	0
16	0	0	37		856	418	355	76	8	147	114		0	1	0	0	0			1	0	0	0	0															1	1	1	0	1	0	0	0	0
17	0	0	57		894	384	272	138	4	157	149		0	1	0	0	0			1	0	0	0	0															1	1	0	0	0	0	0	0	0
18	1	0	59		695	368	211	48	8	124	62		1	1	0	0	0			0	1	0	0	0															1	1	1	0	1	1	1	0	0
19	1	0	46		935	349	480	99	9	221	185		0	1	0	0	0			1	0	0	0	0															1	1	1	0	1	0	0	1	0
20	0	0	45		870	415	382	44	13	201	187		0	1	0	0	0			1	0	0	0	0															1	1	1	1	0	0	0	0	0
21	1	0	58		761	338	309	67	13	160	382		0	1	0	0	0			1	0	0	0	0															1	1	1	0	1	0	1	0	0
22	0	0	55		906	415	596	78	34	94	279		0	1	0	0	0			1	0	0	0	0															1	0	0	0	0	0	0	0	0
23	1	0	46		620	289	344	68	1	117	53		1	1	0	0	0			0	1	0	0	0															1	1	1	1	0	1	1	1	0
24	0	0	37		683	364	191	43	3	99	408		1	1	0	0	0			0	1	0	0	0															1	0	0	0	0	0	0	0	0
25	0	0	38		657	282	294	48	48	316	168		1	1	0	0	0			0	1	0	0	0															0	1	1	1	0	0	0	1	0
26	0	0	64		650	316	302	114	7	192	118		1	1	0	0	0			0	1	0	0	0															1	1	0	0	0	0	0	0	0
27	0	0	71		615	342	125	85	7	128	52		1	1	0	0	0			0	1	0	0	0															1	1	0	1	0	0	0	0	0
28	1	0	28		807	358	466	46	36	296	99		0	1	0	0	0			1	0	0	0	0															1	1	1	1	0	0	0	1	0
29	0	0	37		768	357	402	96	11	125	62		0	1	0	0	0			1	0	0	0	0															1	0	1	0	1	0	0	0	0
30	1	0	55		645	392	464	64	11	172	76		1	1	0	0	0			0	1	0	0	0															1	1	1	0	0	0	0	0	0
31	0	0	59		712	378	226	71	3	160	232		0	1	0	0	0			1	0	0	0	0															1	1	1	0	1	1	0	0	0
32	0	0	42		745	412	199	51	1	284	85		0	1	0	0	0			1	0	0	0	0															1	1	1	0	1	0	0	0	0
33	1	0	47		892	273	429	105	38	340	107		0	1	0	0	0			1	0	0	0	0															1	1	1	1	0	1	1	0	0
34	0	0	32		726	383	243	57	18	113	84		0	1	0	0	0			1	0	0	0	0															1	1	0	1	0	0	0	0	0
35	0	0	30		581	374	178	57	57	115	102		1	1	0	0	0			0	1	0	0	0															1	1	1	0	1	0	0	0	0
36	0	0	45		776	346	287	63	22	241	79		0	1	0	0	0			1	0	0	0	0															1	1	1	0	0	0	0	0	0
37	0	0	60		493	299	164	71	2	311	179		1	1	0	0	0			0	1	0	0	0															1	1	0	1	0	0	0	0	0
38	1	0	30		544	277	198	68	41	146	155		1	1	0	0	0			0	1	0	0	0															1	1	1	1	0	0	1	0	0
39	0	0	50		579	347	263	73	1	242	82		1	1	0	0	0			0	1	0	0	0															1	1	1	1	0	0	0	0	0
40	1	0	34		1129	403	589	71	38	264	128		0	1	0	0	0			1	0	0	0	0															1	1	1	0	0	1	1	0	0
41	0	0	21		943	333	489	71	15	220	165		0	1	0	0	0			1	0	0	0	0															1	1	1	0	0	0	0	0	0
42	0	0	50		769	328	335	51	16	231	113		0	1	0	0	0			1	0	0	0	0															1	1	1	0	1	0	0	0	0
43	0	0	21		564	321	169	43	2	151	257		1	1	0	0	0			0	1	0	0	0															1	1	1	0	0	0	0	0	0
44	0	1	21		765	377	219	81	54	142	55		0	1	0	0	0			1	0	0	0	0															0	0	0	1	0	0	0	0	0
45	1	0	53		830	415	301	71	4	88	96		0	1	0	0	0			1	0	0	0	0															1	1	1	0	1	1	0	0	0
46	1	1	63		1066	413	504	78	17	200	80		0	1	0	0	0			1	0	0	0	0															1	0	1	1	0	0	0	1	0
47	1	0	36		814	331	283	84	17	279	137		0	1	0	0	0			1	0	0	0	0															1	1	1	0	0	0	1	0	0
48	0	0	49		685	282	392	55	55	84	50		1	1	0	0	0			0	1	0	0	0															1	1	0	0	0	0	0	0	0
49	0	0	52		593	322	175	53	12	72	217		1	1	0	0	0			0	1	0	0	0															1	1	0	0	0	0	0	0	0
50	0	0	28		741	374	166	43	4	76	40		0	1	0	0	0			1	0	0	0	0															1	1	1	0	1	0	1	0	0
51	0	0	58		624	294	230	80	9	270	107		1	1	0	0	0			0	1	0	0	0															1	1	0	1	0	0	0	0	0
52	0	0	68		696	294	247	61	19	231	121		1	1	0	0	0			0	1	0	0	0															1	0	0	0	0	0	0	0	0
53	0	0	55		713	418	169	74	23	226	69		0	1	0	0	0			1	0	0	0	0															1	1	1	0	0	0	0	1	0
54	0	0	38		647	273	307	28	28	109	238		1	1	0	1	0			0	0	0	1	0															1	1	0	1	0	0	0	0	0
55	0	0	49		992	405	489	36	36	252	267		0	1	0	1	0			0	0	1	0	0															1	0	1	0	0	0	0	0	0
56	0	0	48		879	343	494	27	23	309	79		0	1	0	1	0			0	0	1	0	0															1	1	1	0	0	0	0	0	0
57	0	0	53		901	335	443	29	2	203	48		0	1	0	1	0			0	0	1	0	0															1	1	0	0	0	0	0	0	0
58	0	0	61		995	335	444	40	20	447	134		0	1	0	1	0			0	0	1	0	0															1	0	1	1	0	0	0	1	0
59	0	0	43		701	333	279	36	36	158	136		0	1	0	1	0			0	0	1	0	0															1	0	0	0	0	0	0	0	0
60	0	0	51		567	363	149	36	36	176	103		1	1	0	1	0			0	0	0	1	0															1	1	0	1	0	0	0	0	0
61	0	0	61		612	256	234	39	17	178	77		1	1	0	1	0			0	0	0	1	0															1	1	1	0	0	0	0	0	0
62	0	0	64		790	404	256	30	73	165	150		0	1	0	1	0			0	0	1	0	0															1	1	0	1	1	0	0	1	0
63	0	0	48		728	319	363	32	23	130	246		0	1	0	1	0			0	0	1	0	0															1	1	0	1	0	0	0	0	0
64	1	0	64		761	391	326	32	14	209	118		0	1	0	1	0			0	0	1	0	0															1	1	1	1	0	0	0	0	0
65	0	0	46		811	418	444	15	23	126	415		0	1	0	1	0			0	0	1	0	0															1	1	1	0	0	0	0	0	0
66	0	0	65		528	292	196	14	12	89	117		1	1	0	1	0			0	0	0	1	0															1	0	0	0	1	0	0	0	0
67	0	0	45		604	258	249	34	14	104	61		1	1	0	1	0			0	0	0	1	0															1	1	0	1	0	1	0	0	0
68	0	0	40		543	354	130	21	28	178	138		1	1	0	1	0			0	0	0	1	0															1	1	0	0	1	0	0	0	0
69	0	0	24		681	388	258	12	12	150	187		1	1	0	1	0			0	0	0	1	0															1	0	0	0	0	0	0	0	0
70	0	0	44		893	389	409	28	11	253	287		0	1	0	1	0			0	0	1	0	0															1	1	1	1	0	0	0	0	0
71	0	0	60		894	421	400	34	27	238	135		0	1	0	1	0			0	0	1	0	0															1	0	0	0	1	0	0	0	0
72	0	0	41		689	342	239	36	36	89	251		1	1	0	1	0			0	0	0	1	0															1	0	1	0	0	0	0	0	0
73	0	0	67		581	397	121	17	10	172	99		1	1	0	1	0			0	0	0	1	0															1	1	0	0	0	0	0	0	0
74	0	0	44		454	258	182	36	36	149	169		1	1	0	1	0			0	0	0	1	0															1	0	1	1	1	0	0	0	0
75	0	0	56		569	285	339	31	9	163	97		1	1	0	1	0			0	0	0	1	0															1	1	1	0	0	0	0	0	0
76	0	1	40		937	381	485	38	17	208	45		0	1	0	1	0			0	0	1	0	0															1	1	0	0	0	0	0	0	0
77	0	0	51		692	353	243	36	2	216	80		1	1	0	1	0			0	0	0	1	0															1	1	0	1	0	0	0	0	0
78	0	0	36		1112	413	581	30	88	167	225		0	1	0	1	0			0	0	1	0	0															1	1	0	0	0	0	0	0	1
79	0	0	49		698	288	337	29	29	251	69		1	1	0	1	0			0	0	0	1	0															1	1	0	0	0	0	0	0	0
80	0	0	27		782	308	340	32	17	154	123		0	1	0	1	0			0	0	1	0	0															1	1	1	0	0	0	0	0	0
81	0	0	51		579	387	273	40	40	216	79		1	1	0	1	0			0	0	0	1	0															1	1	0	0	0	0	0	0	0
82	0	0	28		634	227	329	39	7	232	58		1	1	0	1	0			0	0	0	1	0															1	1	0	1	0	0	0	0	0
83	0	0	49		1012	365	644	40	40	245	70		0	1	0	1	0			0	0	1	0	0															1	1	0	1	0	0	0	0	0
84	1	0	52		501	291	187	34	34	100	41		1	1	0	1	0			0	0	0	1	0															1	1	0	1	0	0	0	0	0
85	0	1	52		793	389	283	25	12	127	76		0	1	0	1	0			0	0	1	0	0															1	1	0	0	0	0	0	0	0
86	0	1	46		1011	401	521	33	66	152	95		0	1	0	1	0			0	0	1	0	0															1	1	0	0	1	0	0	0	0
87	0	0	34		625	347	310	27	14	211	183		1	1	0	1	0			0	0	0	1	0															1	1	0	0	0	0	0	0	0
88	0	0	38		1035	271	470	29	21	257	93		0	1	0	1	0			0	0	1	0	0															1	1	0	0	0	1	0	1	0
89	0	0	32		676	349	217	40	10	129	75		1	1	0	1	0			0	0	0	1	0															1	0	0	0	0	0	0	0	0
90	0	0	75		659	346	243	28	28	195	111		1	1	0	1	0			0	0	0	1	0															0	1	0	1	0	0	0	0	0
91	0	0	62		586	260	143	14	26	86	81		1	1	0	1	0			0	0	0	1	0															0	1	0	0	0	0	0	0	0
92	0	0	66		467	239	231	22	6	136	48		1	1	0	1	0			0	0	0	1	0															1	1	0	1	0	0	0	0	0
93	0	0	58		635	357	230	15	15	89	139		1	1	0	1	0			0	0	0	1	0															1	1	1	1	0	0	0	0	0
94	0	0	54		809	401	245	21	17	175	73		0	1	0	1	0			0	0	1	0	0															1	1	0	1	0	0	0	0	0
95	0	0	73		652	417	191	39	39	199	190		1	1	0	1	0			0	0	0	1	0															1	1	0	0	0	0	0	0	0
96	0	0	60		803	396	266	40	20	194	119		0	1	0	1	0			0	0	1	0	0															1	1	0	0	1	0	0	0	0
97	0	1	54		709	361	262	23	1	140	62		0	1	0	1	0			0	0	1	0	0															1	0	1	1	1	0	0	0	0
98	0	0	55		615	344	160	38	35	298	89		1	1	0	1	0			0	0	0	1	0															1	1	0	0	0	0	0	0	0
99	0	0	70		698	281	319	36	6	254	48		1	1	0	1	0			0	0	0	1	0															1	1	1	0	0	0	0	0	0
100	0	0	73		619	344	242	28	10	1309	407		1	1	0	1	0			0	0	0	1	0															0	1	1	0	0	0	0	0	0
101	0	0	48		634	314	258	32	14	208	175		1	1	0	1	0			0	0	0	1	0															1	1	0	0	1	0	0	0	0
102	0	0	52		487	237	215	34	34	113	107		1	1	0	1	0			0	0	0	1	0															1	1	0	0	0	0	0	0	0
103	0	1	53		658	304	313	20	25	188	79		1	1	0	1	0			0	0	0	1	0															0	1	0	0	0	0	0	0	0
104	0	0	53		546	266	187	33	33	227	58		1	1	0	1	0			0	0	0	1	0															1	1	0	0	0	0	0	0	0
105	1	0	41		749	418	170	20	26	277	41		0	1	0	1	0			0	0	1	0	0															1	1	0	1	0	0	0	0	0
106	0	0	56		656	314	390	23	12	139	106		1	1	0	1	0			0	0	0	1	0															1	1	1	0	0	0	0	0	0
107	0	0	71		741	385	315	27	19	200	60		0	1	0	1	0			0	0	1	0	0															1	1	1	1	0	0	0	0	0
108	0	1	62		502	198	294	20	49	137	41		1	1	0	1	0			0	0	0	1	0															1	1	0	1	0	0	0	0	0
109	1	0	49		722	363	271	34	16	95	105		0	1	0	1	0			0	0	1	0	0															1	1	1	1	1	1	0	1	0
110	0	0	20		633	314	193	31	45	884	94		1	1	0	1	0			0	0	0	1	0															1	1	1	0	0	0	0	0	0
111	1	0	59		844	472	297	36	31	157	119		0	0	0	1	0			0	0	0	0	1															1	1	0	0	0	0	0	0	0
112	1	1	69		1196	572	544	38	26	222	40		0	0	0	1	0			0	0	0	0	1															1	1	0	1	0	0	0	0	0
113	1	0	49		1108	671	189	38	19	86	40		0	0	0	1	0			0	0	0	0	1															1	1	0	0	0	0	0	0	0
114	1	0	20		1033	552	294	40	30	164	135		0	0	0	1	0			0	0	0	0	1															1	1	0	1	0	0	1	0	0
115	1	0	58		1005	569	306	14	13	352	45		0	0	0	1	0			0	0	0	0	1															1	1	0	0	0	0	0	0	0
116	1	0	37		929	488	321	32	2	74	224		0	0	0	1	0			0	0	0	0	1															1	1	0	0	0	0	0	0	0
117	1	0	37		865	487	262	23	10	168	344		0	0	0	1	0			0	0	0	0	1															1	1	1	1	1	0	0	0	0
118	0	1	41		724	429	150	40	35	207	40		0	0	0	1	0			0	0	0	0	1															1	1	1	0	0	0	0	0	0
119	0	0	59		905	516	250	23	14	204	47		0	0	0	1	0			0	0	0	0	1															1	0	0	0	0	0	0	0	0
120	0	1	48		766	426	247	33	26	274	84		0	0	0	1	0			0	0	0	0	1															1	1	0	1	0	0	0	0	0
121	0	0	52		1053	588	357	36	4	119	328		0	0	0	1	0			0	0	0	0	1															0	0	0	0	0	0	0	0	0
122	0	0	40		1053	683	419	22	22	325	125		0	0	0	1	0			0	0	0	0	1															1	1	0	0	0	0	0	0	0
123	0	0	22		1018	554	175	26	9	203	198		0	0	0	1	0			0	0	0	0	1															1	1	1	1	0	0	1	1	0
124	0	0	49		883	531	246	16	16	155	119		0	0	0	1	0			0	0	0	0	1															1	1	1	1	1	0	1	0	0
125	0	0	34		991	507	331	37	19	188	95		0	0	0	1	0			0	0	0	0	1															1	0	0	1	0	0	0	1	0
126	0	1	60		982	524	130	33	2	157	81		0	0	0	1	0			0	0	0	0	1															1	0	1	0	0	0	0	0	0
127	0	1	41		741	654	309	34	2	163	102		0	0	0	1	0			0	0	0	0	1															1	0	0	1	0	0	0	0	0
128	0	0	53		877	492	209	31	22	293	157		0	0	0	1	0			0	0	0	0	1															1	0	0	0	0	0	0	0	0
129	0	0	52		777	627	184	27	9	128	82		0	0	0	1	0			0	0	0	0	1															1	1	0	0	0	0	0	0	0
130	0	0	30		962	561	173	11	22	109	154		0	0	0	1	0			0	0	0	0	1															1	1	0	0	0	0	0	0	0
131	0	1	49		869	474	299	11	21	319	88		0	0	0	1	0			0	0	0	0	1															1	1	0	0	0	0	0	0	0
132	0	0	51		808	520	145	18	9	188	117		0	0	0	1	0			0	0	0	0	1															0	0	1	0	0	0	0	0	0
133	0	1	36		940	596	337	21	1	107	109		0	0	0	1	0			0	0	0	0	1															1	1	0	0	0	0	0	0	0
134	0	0	42		999	590	367	38	63	254	115		0	0	0	1	0			0	0	0	0	1															1	1	0	0	0	0	0	0	0
135	0	1	52		983	463	471	24	13	128	88		0	0	0	1	0			0	0	0	0	1															1	1	0	1	1	0	1	1	0
136	0	0	50		866	574	328	25	12	126	40		0	0	0	1	0			0	0	0	0	1															1	0	0	0	0	0	0	0	0
137	0	1	49		956	547	344	22	19	244	188		0	0	0	1	0			0	0	0	0	1															1	1	0	0	0	0	0	0	0
138	0	0	47		785	470	256	30	80	99	132		0	0	0	1	0			0	0	0	0	1															1	0	0	1	1	1	0	0	0
139	0	0	54		644	429	168	27	10	143	104		1	0	0	1	0			0	0	1	0	0															1	1	0	0	0	0	0	0	0
140	0	0	58		1354	871	248	32	40	240	162		0	0	0	1	0			0	0	0	0	1															1	1	0	1	0	0	0	0	0
141	0	1	57		969	548	245	34	43	154	102		0	0	0	1	0			0	0	0	0	1															1	1	0	1	1	0	0	1	0
142	0	0	63		856	525	179	33	28	151	47		0	0	0	1	0			0	0	0	0	1															1	1	0	0	0	0	0	0	0
143	0	0	52		1496	1020	293	26	6	128	152		0	0	0	1	0			0	0	0	0	1															1	1	0	0	0	0	0	0	0
144	0	0	53		858	534	172	28	27	321	156		0	0	0	1	0			0	0	0	0	1															1	1	0	0	0	0	0	0	0
145	0	1	47		972	461	439	13	14	179	65		0	0	0	1	0			0	0	0	0	1															1	1	1	1	1	0	0	0	0
146	0	0	50		831	516	187	36	22	116	91		0	0	0	1	0			0	0	0	0	1															1	1	1	0	0	0	0	0	0
147	0	0	45		1081	615	361	40	6	149	234		0	0	0	1	0			0	0	0	0	1															1	1	1	1	0	0	0	0	0
148	0	0	40		1138	740	252	33	85	128	97		0	0	0	1	0			0	0	0	0	1															0	1	1	0	0	0	0	0	0
149	0	0	69		998	599	180	36	12	248	63		0	0	0	1	0			0	0	0	0	1															1	1	0	1	0	0	1	0	0
150	0	1	50		848	454	276	11	22	205	47		0	0	0	1	0			0	0	0	0	1															1	1	0	0	0	0	0	0	0
151	0	1	50		777	471	153	26	34	168	89		0	0	0	1	0			0	0	0	0	1															1	1	0	0	0	0	0	0	0
152	0	1	52		881	435	260	39	20	174	303		0	0	0	1	0			0	0	0	0	1															1	0	1	1	0	1	0	0	0
153	0	1	72		1047	497	361	35	61	318	47		0	0	0	1	0			0	0	0	0	1															1	1	0	0	0	0	0	0	0
154	0	0	21		688	442	205	34	12	297	57		1	0	0	1	0			0	0	1	0	0															1	0	0	0	0	0	0	0	0
155	0	0	37		992	679	245	29	20	149	211		0	0	0	1	0			0	0	0	0	1															1	1	1	1	0	1	1	0	0
156	0	0	46		790	424	255	34	8	182	126		0	0	0	1	0			0	0	0	0	1															1	0	0	0	0	0	0	0	0
157	0	1	38		899	494	343	25	12	176	103		0	0	0	1	0			0	0	0	0	1															1	1	1	1	0	0	0	0	0
158	0	0	65		1311	783	382	26	28	347	78		0	0	0	1	0			0	0	0	0	1															1	1	1	1	0	1	0	0	0
159	0	0	51		1155	745	490	14	11	159	131		0	0	0	1	0			0	0	0	0	1															1	1	0	1	0	0	0	0	0
160	0	0	41		997	553	265	30	28	229	129		0	0	0	1	0			0	0	0	0	1															1	1	1	1	0	0	0	0	0
161	0	0	36		1591	967	322	38	41	106	84		0	0	0	1	0			0	0	0	0	1															1	1	0	1	0	0	0	0	0
162	0	0	63		838	476	237	36	2	194	115		0	0	0	1	0			0	0	0	0	1															1	1	1	0	0	0	0	0	0
ID#	HCQ=1	Male=1	Age,y		IgG	IgG1	IgG2	IgG3	IgG4	IgA	IgM		Low G	Low 1	Low 2	Low 3	Low 4			Low 1 ONLY	Low G and G1 ONLY	Low 1 & 3 ONLY	Low G, 1, 3	Low 3 ONLY															URI=1	LRI=1	AC=1	Atopy=1	AT=1	SS=1	SLE=1	RA=1	APLS=1
														110		109
																				33	20	26	33	50		162

## Sheet: Sheet1
IgG	ID#	HCQ=1	Male=1	Age,y		IgG	IgG1	IgG2	IgG3	IgG4	IgA	IgM		Low G	Low 1	Low 2	Low 3	Low 4		Low 1 ONLY	Low G and G1 ONLY	Low 1 & 3 ONLY	Low G, 1, 3	Low 3 ONLY		URI=1	LRI=1	AC=1	Atopy=1	AT=1	SS=1	SLE=1	RA=1	APLS=1
454	74	0	0	44		454	258	182	36	36	149	169		1	1	0	1	0		0	0	0	1	0		1	0	1	1	1	0	0	0	0
467	92	0	0	66		467	239	231	22	6	136	48		1	1	0	1	0		0	0	0	1	0		1	1	0	1	0	0	0	0	0
487	102	0	0	52		487	237	215	34	34	113	107		1	1	0	1	0		0	0	0	1	0		1	1	0	0	0	0	0	0	0
502	108	0	1	62		502	198	294	20	49	137	41		1	1	0	1	0		0	0	0	1	0		1	1	0	1	0	0	0	0	0
528	66	0	0	65		528	292	196	14	12	89	117		1	1	0	1	0		0	0	0	1	0		1	0	0	0	1	0	0	0	0
543	68	0	0	40		543	354	130	21	28	178	138		1	1	0	1	0		0	0	0	1	0		1	1	0	0	1	0	0	0	0
546	104	0	0	53		546	266	187	33	33	227	58		1	1	0	1	0		0	0	0	1	0		1	1	0	0	0	0	0	0	0
567	60	0	0	51		567	363	149	36	36	176	103		1	1	0	1	0		0	0	0	1	0		1	1	0	1	0	0	0	0	0
569	75	0	0	56		569	285	339	31	9	163	97		1	1	0	1	0		0	0	0	1	0		1	1	1	0	0	0	0	0	0
579	81	0	0	51		579	387	273	40	40	216	79		1	1	0	1	0		0	0	0	1	0		1	1	0	0	0	0	0	0	0
581	73	0	0	67		581	397	121	17	10	172	99		1	1	0	1	0		0	0	0	1	0		1	1	0	0	0	0	0	0	0
586	91	0	0	62		586	260	143	14	26	86	81		1	1	0	1	0		0	0	0	1	0		0	1	0	0	0	0	0	0	0
604	67	0	0	45		604	258	249	34	14	104	61		1	1	0	1	0		0	0	0	1	0		1	1	0	1	0	1	0	0	0
612	61	0	0	61		612	256	234	39	17	178	77		1	1	0	1	0		0	0	0	1	0		1	1	1	0	0	0	0	0	0
615	98	0	0	55		615	344	160	38	35	298	89		1	1	0	1	0		0	0	0	1	0		1	1	0	0	0	0	0	0	0
619	100	0	0	73		619	344	242	28	10	1309	407		1	1	0	1	0		0	0	0	1	0		0	1	1	0	0	0	0	0	0
625	87	0	0	34		625	347	310	27	14	211	183		1	1	0	1	0		0	0	0	1	0		1	1	0	0	0	0	0	0	0
633	110	0	0	20		633	314	193	31	45	884	94		1	1	0	1	0		0	0	0	1	0		1	1	1	0	0	0	0	0	0
634	82	0	0	28		634	227	329	39	7	232	58		1	1	0	1	0		0	0	0	1	0		1	1	0	1	0	0	0	0	0
634	101	0	0	48		634	314	258	32	14	208	175		1	1	0	1	0		0	0	0	1	0		1	1	0	0	1	0	0	0	0
635	93	0	0	58		635	357	230	15	15	89	139		1	1	0	1	0		0	0	0	1	0		1	1	1	1	0	0	0	0	0
647	54	0	0	38		647	273	307	28	28	109	238		1	1	0	1	0		0	0	0	1	0		1	1	0	1	0	0	0	0	0
652	95	0	0	73		652	417	191	39	39	199	190		1	1	0	1	0		0	0	0	1	0		1	1	0	0	0	0	0	0	0
656	106	0	0	56		656	314	390	23	12	139	106		1	1	0	1	0		0	0	0	1	0		1	1	1	0	0	0	0	0	0
658	103	0	1	53		658	304	313	20	25	188	79		1	1	0	1	0		0	0	0	1	0		0	1	0	0	0	0	0	0	0
659	90	0	0	75		659	346	243	28	28	195	111		1	1	0	1	0		0	0	0	1	0		0	1	0	1	0	0	0	0	0
676	89	0	0	32		676	349	217	40	10	129	75		1	1	0	1	0		0	0	0	1	0		1	0	0	0	0	0	0	0	0
681	69	0	0	24		681	388	258	12	12	150	187		1	1	0	1	0		0	0	0	1	0		1	0	0	0	0	0	0	0	0
689	72	0	0	41		689	342	239	36	36	89	251		1	1	0	1	0		0	0	0	1	0		1	0	1	0	0	0	0	0	0
692	77	0	0	51		692	353	243	36	2	216	80		1	1	0	1	0		0	0	0	1	0		1	1	0	1	0	0	0	0	0
698	79	0	0	49		698	288	337	29	29	251	69		1	1	0	1	0		0	0	0	1	0		1	1	0	0	0	0	0	0	0
698	99	0	0	70		698	281	319	36	6	254	48		1	1	0	1	0		0	0	0	1	0		1	1	1	0	0	0	0	0	0
IgG	ID#	HCQ=1	Male=1	Age,y		IgG	IgG1	IgG2	IgG3	IgG4	IgA	IgM		Low G	Low 1	Low 2	Low 3	Low 4		Low 1 ONLY	Low G and G1 ONLY	Low 1 & 3 ONLY	Low G, 1, 3	Low 3 ONLY		URI=1	LRI=1	AC=1	Atopy=1	AT=1	SS=1	SLE=1	RA=1	APLS=1
			2	52.5		622	314	240.5	31	21	177	98														28	27	9	10
				20		454	198	121	12	2	86	41
				75		698	417	390	40	49	1309	407
IgG	ID#	HCQ=1	Male=1	Age,y		IgG	IgG1	IgG2	IgG3	IgG4	IgA	IgM		Low G	Low 1	Low 2	Low 3	Low 4		Low 1 ONLY	Low G and G1 ONLY	Low 1 & 3 ONLY	Low G, 1, 3	Low 3 ONLY		URI=1	LRI=1	AC=1	Atopy=1	AT=1	SS=1	SLE=1	RA=1	APLS=1
701	59	0	0	43		701	333	279	36	36	158	136		0	1	0	1	0		0	0	1	0	0		1	0	0	0	0	0	0	0	0
709	97	0	1	54		709	361	262	23	1	140	62		0	1	0	1	0		0	0	1	0	0		1	0	1	1	1	0	0	0	0
728	63	0	0	48		728	319	363	32	23	130	246		0	1	0	1	0		0	0	1	0	0		1	1	0	1	0	0	0	0	0
741	107	0	0	71		741	385	315	27	19	200	60		0	1	0	1	0		0	0	1	0	0		1	1	1	1	0	0	0	0	0
782	80	0	0	27		782	308	340	32	17	154	123		0	1	0	1	0		0	0	1	0	0		1	1	1	0	0	0	0	0	0
790	62	0	0	64		790	404	256	30	73	165	150		0	1	0	1	0		0	0	1	0	0		1	1	0	1	1	0	0	1	0
793	85	0	1	52		793	389	283	25	12	127	76		0	1	0	1	0		0	0	1	0	0		1	1	0	0	0	0	0	0	0
803	96	0	0	60		803	396	266	40	20	194	119		0	1	0	1	0		0	0	1	0	0		1	1	0	0	1	0	0	0	0
809	94	0	0	54		809	401	245	21	17	175	73		0	1	0	1	0		0	0	1	0	0		1	1	0	1	0	0	0	0	0
811	65	0	0	46		811	418	444	15	23	126	415		0	1	0	1	0		0	0	1	0	0		1	1	1	0	0	0	0	0	0
879	56	0	0	48		879	343	494	27	23	309	79		0	1	0	1	0		0	0	1	0	0		1	1	1	0	0	0	0	0	0
893	70	0	0	44		893	389	409	28	11	253	287		0	1	0	1	0		0	0	1	0	0		1	1	1	1	0	0	0	0	0
894	71	0	0	60		894	421	400	34	27	238	135		0	1	0	1	0		0	0	1	0	0		1	0	0	0	1	0	0	0	0
901	57	0	0	53		901	335	443	29	2	203	48		0	1	0	1	0		0	0	1	0	0		1	1	0	0	0	0	0	0	0
937	76	0	1	40		937	381	485	38	17	208	45		0	1	0	1	0		0	0	1	0	0		1	1	0	0	0	0	0	0	0
992	55	0	0	49		992	405	489	36	36	252	267		0	1	0	1	0		0	0	1	0	0		1	0	1	0	0	0	0	0	0
995	58	0	0	61		995	335	444	40	20	447	134		0	1	0	1	0		0	0	1	0	0		1	0	1	1	0	0	0	1	0
1011	86	0	1	46		1011	401	521	33	66	152	95		0	1	0	1	0		0	0	1	0	0		1	1	0	0	1	0	0	0	0
1012	83	0	0	49		1012	365	644	40	40	245	70		0	1	0	1	0		0	0	1	0	0		1	1	0	1	0	0	0	0	0
1035	88	0	0	38		1035	271	470	29	21	257	93		0	1	0	1	0		0	0	1	0	0		1	1	0	0	0	1	0	1	0
1112	78	0	0	36		1112	413	581	30	88	167	225		0	1	0	1	0		0	0	1	0	0		1	1	0	0	0	0	0	0	1
IgG	ID#	HCQ=1	Male=1	Age,y		IgG	IgG1	IgG2	IgG3	IgG4	IgA	IgM		Low G	Low 1	Low 2	Low 3	Low 4		Low 1 ONLY	Low G and G1 ONLY	Low 1 & 3 ONLY	Low G, 1, 3	Low 3 ONLY		URI=1	LRI=1	AC=1	Atopy=1	AT=1	SS=1	SLE=1	RA=1	APLS=1
															53		53
			4	49		879	385	409	30	21	194	119														21	16	8	8
				27		701	271	245	15	1	126	45								0	0	21	32	0
				71		1112	421	644	40	88	447	415

## Sheet: G1 ONLY
Low 1 ONLY	ID#	HCQ=1	Male=1	Age,y		IgG	IgG1	IgG2	IgG3	IgG4	IgA	IgM		Low G	Low 1	Low 2	Low 3	Low 4			Low 1 ONLY	Low G and G1 ONLY	Low 1 & 3 ONLY	Low G, 1, 3	Low 3 ONLY															URI=1	LRI=1	AC=1	Atopy=1	AT=1	SS=1	SLE=1	RA=1	APLS=1
1	1	0	0	36		777	397	248	56	11	102	154		0	1	0	0	0			1	0	0	0	0															0	1	1	0	1	1	0	0	0
1	2	0	0	45		1045	340	569	66	20	334	53		0	1	0	0	0			1	0	0	0	0															1	1	1	0	0	0	0	0	0
1	3	0	0	44		728	400	172	53	2	261	110		0	1	0	0	0			1	0	0	0	0															1	0	0	0	0	0	0	0	0
1	5	0	0	50		856	409	355	55	19	349	139		0	1	0	0	0			1	0	0	0	0															1	1	1	0	0	0	0	0	0
1	7	0	0	34		879	357	447	77	8	154	263		0	1	0	0	0			1	0	0	0	0															1	0	0	1	0	0	0	0	0
1	8	0	1	60		741	393	320	66	44	118	71		0	1	0	0	0			1	0	0	0	0															1	1	0	0	0	0	0	0	0
1	9	0	1	67		884	410	328	66	12	212	73		0	1	0	0	0			1	0	0	0	0															1	1	0	0	0	0	0	0	0
1	10	1	0	22		958	325	533	65	29	152	116		0	1	0	0	0			1	0	0	0	0															1	1	1	0	0	1	0	0	0
1	11	0	1	41		847	412	264	90	29	215	107		0	1	0	0	0			1	0	0	0	0															1	1	0	1	0	0	0	0	0
1	12	0	0	33		861	327	471	64	33	211	58		0	1	0	0	0			1	0	0	0	0															1	0	1	0	0	1	0	0	0
1	15	0	0	77		856	396	245	59	49	214	78		0	1	0	0	0			1	0	0	0	0															1	1	1	0	1	0	0	0	0
1	16	0	0	37		856	418	355	76	8	147	114		0	1	0	0	0			1	0	0	0	0															1	1	1	0	1	0	0	0	0
1	17	0	0	57		894	384	272	138	4	157	149		0	1	0	0	0			1	0	0	0	0															1	1	0	0	0	0	0	0	0
1	19	1	0	46		935	349	480	99	9	221	185		0	1	0	0	0			1	0	0	0	0															1	1	1	0	1	0	0	1	0
1	20	0	0	45		870	415	382	44	13	201	187		0	1	0	0	0			1	0	0	0	0															1	1	1	1	0	0	0	0	0
1	21	1	0	58		761	338	309	67	13	160	382		0	1	0	0	0			1	0	0	0	0															1	1	1	0	1	0	1	0	0
1	22	0	0	55		906	415	596	78	34	94	279		0	1	0	0	0			1	0	0	0	0															1	0	0	0	0	0	0	0	0
1	28	1	0	28		807	358	466	46	36	296	99		0	1	0	0	0			1	0	0	0	0															1	1	1	1	0	0	0	1	0
1	29	0	0	37		768	357	402	96	11	125	62		0	1	0	0	0			1	0	0	0	0															1	0	1	0	1	0	0	0	0
1	31	0	0	59		712	378	226	71	3	160	232		0	1	0	0	0			1	0	0	0	0															1	1	1	0	1	1	0	0	0
1	32	0	0	42		745	412	199	51	1	284	85		0	1	0	0	0			1	0	0	0	0															1	1	1	0	1	0	0	0	0
1	33	1	0	47		892	273	429	105	38	340	107		0	1	0	0	0			1	0	0	0	0															1	1	1	1	0	1	1	0	0
1	34	0	0	32		726	383	243	57	18	113	84		0	1	0	0	0			1	0	0	0	0															1	1	0	1	0	0	0	0	0
1	36	0	0	45		776	346	287	63	22	241	79		0	1	0	0	0			1	0	0	0	0															1	1	1	0	0	0	0	0	0
1	40	1	0	34		1129	403	589	71	38	264	128		0	1	0	0	0			1	0	0	0	0															1	1	1	0	0	1	1	0	0
1	41	0	0	21		943	333	489	71	15	220	165		0	1	0	0	0			1	0	0	0	0															1	1	1	0	0	0	0	0	0
1	42	0	0	50		769	328	335	51	16	231	113		0	1	0	0	0			1	0	0	0	0															1	1	1	0	1	0	0	0	0
1	44	0	1	21		765	377	219	81	54	142	55		0	1	0	0	0			1	0	0	0	0															0	0	0	1	0	0	0	0	0
1	45	1	0	53		830	415	301	71	4	88	96		0	1	0	0	0			1	0	0	0	0															1	1	1	0	1	1	0	0	0
1	46	1	1	63		1066	413	504	78	17	200	80		0	1	0	0	0			1	0	0	0	0															1	0	1	1	0	0	0	1	0
1	47	1	0	36		814	331	283	84	17	279	137		0	1	0	0	0			1	0	0	0	0															1	1	1	0	0	0	1	0	0
1	50	0	0	28		741	374	166	43	4	76	40		0	1	0	0	0			1	0	0	0	0															1	1	1	0	1	0	1	0	0
1	53	0	0	55		713	418	169	74	23	226	69		0	1	0	0	0			1	0	0	0	0															1	1	1	0	0	0	0	1	0
Low 1 ONLY	ID#	HCQ=1	Male=1	Age,y		IgG	IgG1	IgG2	IgG3	IgG4	IgA	IgM		Low G	Low 1	Low 2	Low 3	Low 4			Low 1 ONLY	Low G and G1 ONLY	Low 1 & 3 ONLY	Low G, 1, 3	Low 3 ONLY															URI=1	LRI=1	AC=1	Atopy=1	AT=1	SS=1	SLE=1	RA=1	APLS=1
33																					33	0	0	0	0		33

## Sheet: subnormal IgG1 only
ID#	Male=1	Age,y	IgG	IgG1	IgG2	IgG3	IgG4	IgA	IgM	IgGsum	D	AC=1	Atopy=1
37	0	60	493	299	164	71	2	311	179	536	8.02239	0	1
14	0	63	540	305	182	41	18	155	98	546	1.0989	0	0
43	0	21	564	321	169	43	2	151	257	535	-5.42056	1	0
39	0	50	579	347	263	73	1	242	82	684	15.3509	1	1
35	0	30	581	374	178	57	57	115	102	666	12.7628	1	0
6	0	58	586	412	228	51	51	97	100	742	21.0243	0	0
49	0	52	593	322	175	53	12	72	217	562	-5.51601	0	0
13	0	70	600	322	282	44	86	154	126	734	18.2561	0	0
27	0	71	615	342	125	85	7	128	52	559	-10.0179	0	1
51	0	58	624	294	230	80	9	270	107	613	-1.79445	0	1
26	0	64	650	316	302	114	7	192	118	739	12.0433	0	0
25	0	38	657	282	294	48	48	316	168	672	2.23214	1	1
24	0	37	683	364	191	43	3	99	408	601	-13.6439	0	0
48	0	49	685	282	392	55	55	84	50	784	12.6276	0	0
52	0	68	696	294	247	61	19	231	121	621	-12.0773	0	0
31	0	59	712	378	226	71	3	160	232	678	-5.01475	1	0
53	0	55	713	418	169	74	23	226	69	684	-4.23977	1	0
34	0	32	726	383	243	57	18	113	84	701	-3.56633	0	1
3	0	44	728	400	172	53	2	261	110	627	-16.1085	0	0
8	1	60	741	393	320	66	44	118	71	823	9.96355	0	0
50	0	28	741	374	166	43	4	76	40	587	-26.2351	1	0
32	0	42	745	412	199	51	1	284	85	663	-12.368	1	0
44	1	21	765	377	219	81	54	142	55	731	-4.65116	0	1
29	0	37	768	357	402	96	11	125	62	866	11.3164	1	0
42	0	50	769	328	335	51	16	231	113	730	-5.34247	1	0
36	0	45	776	346	287	63	22	241	79	718	-8.07799	1	0
1	0	36	777	397	248	56	11	102	154	712	-9.12921	1	0
11	1	41	847	412	264	90	29	215	107	795	-6.54088	0	1
5	0	50	856	409	355	55	19	349	139	838	-2.14797	1	0
15	0	77	856	396	245	59	49	214	78	749	-14.2857	1	0
16	0	37	856	418	355	76	8	147	114	857	0.116686	1	0
12	0	33	861	327	471	64	33	211	58	895	3.79888	1	0
20	0	45	870	415	382	44	13	201	187	854	-1.87354	1	1
7	0	34	879	357	447	77	8	154	263	889	1.12486	0	1
9	1	67	884	410	328	66	12	212	73	816	-8.33333	0	0
17	0	57	894	384	272	138	4	157	149	798	-12.0301	0	0
22	0	55	906	415	596	78	34	94	279	1123	19.3232	0	0
41	0	21	943	333	489	71	15	220	165	908	-3.85463	1	0
2	0	45	1045	340	569	66	20	334	53	995	-5.02513	1	0

## Sheet: combined subnormal IgG1IgG3
ID#	Male=1	Age,y	IgG	IgG1	IgG2	IgG3	IgG4	IgA	IgM	IgGsum	D	AC=1	Atopy=1
74	0	44	454	258	182	36	36	149	169	512	11.3281	1	1
92	0	66	467	239	231	22	6	136	48	498	6.2249	0	1
102	0	52	487	237	215	34	34	113	107	520	6.34615	0	0
108	1	62	502	198	294	20	49	137	41	561	10.5169	0	1
66	0	65	528	292	196	14	12	89	117	514	-2.72374	0	0
68	0	40	543	354	130	21	28	178	138	533	-1.87617	0	0
104	0	53	546	266	187	33	33	227	58	519	-5.20231	0	0
60	0	51	567	363	149	36	36	176	103	584	2.91096	0	1
75	0	56	569	285	339	31	9	163	97	664	14.3072	1	0
81	0	51	579	387	273	40	40	216	79	740	21.7568	0	0
73	0	67	581	397	121	17	10	172	99	545	-6.6055	0	0
91	0	62	586	260	143	14	26	86	81	443	-32.2799	0	0
67	0	45	604	258	249	34	14	104	61	555	-8.82883	0	1
61	0	61	612	256	234	39	17	178	77	546	-12.0879	1	0
98	0	55	615	344	160	38	35	298	89	577	-6.58579	0	0
100	0	73	619	344	242	28	10	1309	407	624	0.801282	1	0
87	0	34	625	347	310	27	14	211	183	698	10.4585	0	0
110	0	20	633	314	193	31	45	884	94	583	-8.57633	1	0
82	0	28	634	227	329	39	7	232	58	602	-5.31561	0	1
101	0	48	634	314	258	32	14	208	175	618	-2.589	0	0
93	0	58	635	357	230	15	15	89	139	617	-2.91734	1	1
54	0	38	647	273	307	28	28	109	238	636	-1.72956	0	1
95	0	73	652	417	191	39	39	199	190	686	4.95627	0	0
106	0	56	656	314	390	23	12	139	106	739	11.2314	1	0
103	1	53	658	304	313	20	25	188	79	662	0.60423	0	0
90	0	75	659	346	243	28	28	195	111	645	-2.17054	0	1
89	0	32	676	349	217	40	10	129	75	616	-9.74026	0	0
69	0	24	681	388	258	12	12	150	187	670	-1.64179	0	0
72	0	41	689	342	239	36	36	89	251	653	-5.51302	1	0
77	0	51	692	353	243	36	2	216	80	634	-9.14826	0	1
79	0	49	698	288	337	29	29	251	69	683	-2.19619	0	0
99	0	70	698	281	319	36	6	254	48	642	-8.72274	1	0
59	0	43	701	333	279	36	36	158	136	684	-2.48538	0	0
97	1	54	709	361	262	23	1	140	62	647	-9.58269	1	1
63	0	48	728	319	363	32	23	130	246	737	1.22117	0	1
107	0	71	741	385	315	27	19	200	60	746	0.670241	1	1
80	0	27	782	308	340	32	17	154	123	697	-12.1951	1	0
62	0	64	790	404	256	30	73	165	150	763	-3.53866	0	1
85	1	52	793	389	283	25	12	127	76	709	-11.8477	0	0
96	0	60	803	396	266	40	20	194	119	722	-11.2188	0	0
94	0	54	809	401	245	21	17	175	73	684	-18.2749	0	1
65	0	46	811	418	444	15	23	126	415	900	9.88889	1	0
56	0	48	879	343	494	27	23	309	79	887	0.901917	1	0
70	0	44	893	389	409	28	11	253	287	837	-6.69056	1	1
71	0	60	894	421	400	34	27	238	135	882	-1.36054	0	0
57	0	53	901	335	443	29	2	203	48	809	-11.3721	0	0
76	1	40	937	381	485	38	17	208	45	921	-1.73724	0	0
55	0	49	992	405	489	36	36	252	267	966	-2.69151	1	0
58	0	61	995	335	444	40	20	447	134	839	-18.5936	1	1
86	1	46	1011	401	521	33	66	152	95	1021	0.979432	0	0
83	0	49	1012	365	644	40	40	245	70	1089	7.07071	0	1
88	0	38	1035	271	470	29	21	257	93	791	-30.847	0	0
78	0	36	1112	413	581	30	88	167	225	1112	0	0	0

## Sheet: subnormal IgG3 only
ID#	Age	male	IgG	G1	G2	G3	G4	IgA	IgM	IgGsum	D	AC	atopy
500	53	1	700	511	145	29	9	207	175	694	-0.864553	1	0
501	53	0	1116	643	275	35	1	129	75	954	-16.9811	1	0
502	70	0	935	682	143	18	46	272	474	889	-5.17435	0	0
503	66	0	1138	604	265	32	27	131	76	928	-22.6293	0	0
504	63	0	757	465	202	31	14	134	94	712	-6.32022	0	0
505	43	0	1047	654	227	37	29	193	159	947	-10.5597	0	1
506	57	0	857	442	337	39	10	345	65	828	-3.50242	1	0
507	54	0	1001	581	239	36	5	156	374	861	-16.2602	0	0
508	52	0	759	496	213	26	9	132	152	744	-2.01613	0	0
509	44	0	1047	625	319	23	25	144	182	992	-5.54435	0	1
510	52	0	782	604	199	35	22	118	92	860	9.06977	0	1
511	33	0	872	526	277	20	6	133	174	829	-5.18697	0	1
512	32	0	1178	654	401	16	21	317	381	1092	-7.87546	0	1
513	53	0	745	471	137	35	5	157	45	648	-14.9691	1	0
514	40	0	1053	683	419	22	34	325	125	1158	9.06736	0	0
515	22	1	757	517	270	31	27	302	155	845	10.4142	0	1
516	22	0	945	615	167	28	9	203	198	819	-15.3846	0	0
517	61	0	1099	560	435	16	58	362	125	1069	-2.80636	0	0
518	41	0	1156	902	123	16	27	186	161	1068	-8.2397	0	0
519	49	0	883	531	246	16	8	155	119	801	-10.2372	1	0
520	31	0	967	553	243	25	14	263	191	835	-15.8084	0	0
521	55	0	1051	563	522	37	7	72	138	1129	6.90877	0	0
522	55	0	1649	1070	574	29	237	320	91	1910	13.6649	0	0
523	17	1	764	498	201	22	51	74	153	772	1.03627	0	1
524	40	0	717	432	269	39	7	147	128	747	4.01606	0	0
525	59	0	768	443	264	34	9	133	205	750	-2.4	0	1
526	59	0	1207	627	394	26	41	405	242	1088	-10.9375	0	0
527	58	0	991	631	239	20	13	134	182	903	-9.74529	0	1
528	59	0	860	438	375	38	28	238	135	879	2.16155	1	0
529	30	0	950	557	269	39	31	160	88	896	-6.02679	1	1
530	45	0	723	604	210	30	4	90	113	848	14.7406	1	0
531	51	0	832	489	190	26	28	104	105	733	-13.5061	0	0
532	59	0	844	472	297	36	37	157	119	842	-0.23753	1	1
533	50	0	944	528	294	19	26	161	516	867	-8.8812	0	0
534	41	0	1358	717	491	36	59	271	76	1303	-4.22103	0	1
535	40	0	1365	768	496	22	47	253	175	1333	-2.4006	0	1
536	51	0	808	520	145	18	9	188	117	692	-16.763	1	0
537	33	0	1092	494	444	28	85	428	95	1051	-3.90105	0	0
538	36	1	940	596	337	21	1	107	109	955	1.57068	0	0
539	52	0	743	452	305	31	16	227	195	804	7.58706	0	1
540	68	0	1191	883	391	36	117	228	218	1427	16.5382	0	1
541	38	0	1210	847	378	26	27	238	253	1278	5.32081	0	0
542	37	0	1131	673	469	37	7	194	58	1186	4.63744	0	0
543	45	1	743	452	158	28	2	71	71	640	-16.0938	1	0
544	33	0	880	485	335	22	91	172	166	933	5.6806	0	1
545	41	1	983	463	471	24	13	128	88	971	-1.23584	0	1
546	30	1	941	590	155	40	55	188	68	840	-12.0238	0	0
547	44	0	1001	597	221	22	78	154	148	918	-9.04139	1	0
548	44	0	1344	434	702	33	145	185	170	1314	-2.28311	0	0
549	56	0	751	570	156	33	13	139	163	772	2.72021	0	0
550	30	0	1207	748	229	30	6	273	91	1013	-19.151	0	1
551	27	0	1193	703	432	35	35	336	146	1205	0.995851	0	0
552	31	0	1117	637	296	23	56	154	97	1012	-10.3755	0	0
553	43	0	1088	596	277	39	86	173	58	998	-9.01804	1	0
554	34	0	997	560	274	40	17	133	83	891	-11.8967	0	0
555	41	0	904	496	283	33	32	111	237	844	-7.109	0	0
556	33	0	1092	733	396	29	40	240	86	1198	8.84808	0	1
557	58	0	1010	510	433	21	7	301	137	971	-4.01648	1	0
558	69	0	1284	860	404	20	77	117	258	1361	5.6576	1	0
559	61	0	1468	743	473	27	7	267	125	1250	-17.44	1	1
560	70	0	852	611	241	32	33	202	110	917	7.08833	0	0
561	21	0	1078	547	476	37	39	153	298	1099	1.91083	0	0
562	50	1	1069	614	413	31	33	116	65	1091	2.0165	0	0
563	31	0	1133	803	326	37	35	108	45	1201	5.66195	0	0
564	39	0	1119	618	347	20	29	243	475	1014	-10.355	1	0
565	88	0	1089	779	194	32	61	277	59	1066	-2.1576	0	0
566	52	1	913	423	402	34	54	219	179	913	0	1	0
567	52	0	736	469	322	36	2	128	152	829	11.2183	1	0
568	44	0	1057	521	441	27	47	155	58	1036	-2.02703	0	0
569	38	1	1203	665	470	39	13	216	287	1187	-1.34794	0	0
570	64	0	1187	660	460	25	13	227	87	1158	-2.50432	0	0
571	24	0	1153	747	283	28	25	111	140	1083	-6.46353	0	0
572	53	0	1001	591	224	28	15	117	89	858	-16.6667	1	0
573	41	0	1356	681	492	9	30	234	163	1212	-11.8812	1	1
574	57	0	1093	728	343	27	18	555	100	1116	2.06093	1	0
575	54	0	1187	707	507	18	67	160	171	1299	8.62202	0	0
576	51	0	875	508	366	39	7	131	73	920	4.8913	0	1
577	32	1	959	494	200	30	18	166	209	742	-29.2453	1	0
578	50	0	831	516	187	36	5	116	91	744	-11.6935	0	0
579	74	0	890	597	171	16	8	255	49	792	-12.3737	1	0
580	16	0	993	697	220	34	55	327	115	1006	1.29225	1	0
581	42	0	1155	458	457	28	31	145	486	974	-18.5832	1	0
582	60	0	1129	564	366	31	57	188	93	1018	-10.9037	0	0
583	46	0	906	469	339	16	22	212	125	846	-7.0922	0	0
584	30	0	1056	656	437	39	61	270	208	1193	11.4837	1	0
585	68	0	742	488	173	17	11	159	83	689	-7.69231	0	0
586	39	0	873	512	351	39	17	353	273	919	5.00544	0	0
587	63	0	1109	707	422	32	93	141	71	1254	11.563	1	0
588	27	0	1150	647	344	34	6	499	115	1031	-11.5422	1	0
589	47	0	1183	613	596	36	11	288	159	1256	5.8121	0	0
590	42	0	880	469	263	8	33	121	43	773	-13.8422	1	0
591	39	1	802	586	181	12	60	212	86	839	4.41001	0	0
592	60	0	914	436	408	17	10	435	74	871	-4.93685	1	0
593	43	1	1277	628	565	30	12	307	112	1235	-3.40081	0	1
594	46	0	1049	545	503	15	1	214	130	1064	1.40977	0	1
595	57	0	782	539	243	36	23	128	110	841	7.01546	0	0
596	61	0	796	460	307	21	12	111	87	800	0.5	1	1
597	58	0	743	469	176	23	1	96	105	669	-11.0613	0	1
598	41	0	1056	620	339	40	24	188	115	1023	-3.22581	0	0
599	55	0	786	466	303	10	37	178	63	816	3.67647	0	1
600	61	0	1005	531	305	37	24	506	50	897	-12.0401	1	0
601	37	0	941	544	226	29	18	149	211	817	-15.1775	0	0
602	41	1	911	610	286	35	34	160	69	965	5.59585	0	0
603	37	0	850	502	258	25	8	168	344	793	-7.18789	1	1
604	41	0	997	553	265	30	28	229	129	876	-13.8128	1	1
605	46	0	1058	554	210	31	7	218	88	802	-31.9202	0	0
606	45	0	734	450	278	23	91	214	84	842	12.8266	0	1
607	28	0	1145	640	435	29	11	149	155	1115	-2.69058	0	1
608	44	0	1390	609	634	20	12	182	255	1275	-9.01961	1	0
609	52	0	907	662	330	26	97	229	113	1115	18.6547	0	0
610	56	0	754	586	174	25	16	230	46	801	5.86767	0	0
611	31	0	871	454	272	34	12	112	105	772	-12.8238	0	1
612	71	0	1046	536	355	27	9	155	260	927	-12.8371	0	0
613	56	0	1039	577	370	22	4	237	48	973	-6.78314	0	0
614	56	0	1247	768	411	32	36	208	191	1247	0	0	0
